# Supplementary material for: Identification of Nordic Berries with Beneficial Effects on Cognitive Outcomes and Gut Microbiota in High-Fat-Fed Middle-Aged C57BL/6J Mice
Source: Nutrients. 2022 Jun 30;14(13):2734. doi: 10.3390/nu14132734 (PMC9269296; doi:10.3390/nu14132734)
Supplement: Supplementary file 1 [file nutrients-14-02734-s001.zip]

Archive with 1 entries (1 files):
- nutrients-1735617-supplementary.pdf
